# Supplementary material for: Whole-genome duplication and molecular evolution in Cornus L. (Cornaceae) – Insights from transcriptome sequences
Source: PLoS One. 2017 Feb 22;12(2):e0171361. doi: 10.1371/journal.pone.0171361 (PMC5321274; doi:10.1371/journal.pone.0171361)
Supplement: S1 Table — (XLSX) [file pone.0171361.s005.xlsx]

## Sheet: Table S1
Table S1. The records of fossils, settings and references used in divergence time analyses
Node	Type of constraints	Setting for BEAST	References
N1	Previous studies	Uniform,lower=86 and upper=120	1,2
N2	Fossils	LogNormal, offset=68	3,4
N3	Fossils	LogNormal, offset=58	5,6,7,8
N4	Fossils	LogNormal, offset=32	9
N5	Fossils	LogNormal, offset=5.1	10
N6	Previous studies	Normal, mean=25.2	1,2
1. Xiang et al., 2008; 2. Xiang et al., 2011; 3. Feng et al., 2009; 4. Manchester, 1994; 5. Kirchheimer 1957; 6. Mai and Walther 1976; 7. Miki 1956; 8. Keiji and Hisao 1971; 9. Mai and Walther 1978; 10. Kokawa 1964.
