# Supplementary material for: Whole-genome duplication and molecular evolution in Cornus L. (Cornaceae) – Insights from transcriptome sequences
Source: PLoS One. 2017 Feb 22;12(2):e0171361. doi: 10.1371/journal.pone.0171361 (PMC5321274; doi:10.1371/journal.pone.0171361)
Supplement: S4 Table — (XLSX) [file pone.0171361.s008.xlsx]

## Sheet: Table S4
Table S4. The summaries of five hypotheses testing using WGDgc.
Retention rates	H1				H2				H3				H4				H5
	Birth rate	Death rate	-LogL	Akaike weights	Birth rate	Death rate	-LogL	Akaike weights	Birth rate	Death rate	-LogL	Akaike weights	Birth rate	Death rate	-LogL	Akaike weights	Birth rate	Death rate	-LogL	Akaike weights
0	0.0105012	0.00833441	-196243	6.21602e-46	0.0105012	0.00833441	-196243	6.21602e-46	0.0105012	0.00833441	-196243	1.68969e-45	0.0105012	0.00833441	-196243	1.68969e-45	0.0105012	0.00833441	-196243	4.59305e-45
0.1	0.0101932	0.00863006	-196256	1.17132e-51	0.0102349	0.00855382	-196138	0.9244	0.0101742	0.00862259	-196239	5.62274e-44	0.0102884	0.00855789	-196435	4.31092e-129	0.010233	0.00862417	-196547	3.03738e-177
0.2	0.0099586	0.0089081	-196350	1.17941e-92	0.0100435	0.00877541	-196141	0.0755842	0.00992018	0.00891846	-196279	1.90715e-61	0.0101135	0.0087998	-196655	9.23142e-225	0.0100039	0.00893755	-196820	8.72496e-296
0.3	0.00977894	0.00917506	-196520	1.93887e-166	0.00989723	0.00900036	-196225	2.59984e-38	0.00972007	0.00922223	-196360	1.45257e-96	0.0099693	0.00905793	-196897	0	0.0098108	0.00927018	-197066	0
0.4	0.0096422	0.00943803	-196762	2.43997e-271	0.00978343	0.00923339	-196381	5.38145e-106	0.00956525	0.00953917	-196486	4.71952e-151	0.00985245	0.00933324	-197159	0	0.00965361	0.0096226	-197295	0
0.5	0.00954065	0.00970436	-197073	0	0.00969601	0.00948076	-196607	3.52931e-204	0.00945055	0.00987599	-196662	1.38191e-227	0.00976135	0.00962789	-197440	0	0.00953209	0.00999698	-197516	0
0.6	0.00946986	0.00998219	-197453	0	0.00963251	0.00975087	-196908	0	0.00937312	0.0102404	-196897	0	0.00969512	0.00994468	-197744	0	0.00944555	0.0103956	-197737	0
0.7	0.00942812	0.0102812	-197905	0	0.00959357	0.0100562	-197296	0	0.00933217	0.0106422	-197204	0	0.00965338	0.0102867	-198071	0	0.00939256	0.0108199	-197966	0
0.8	0.00941632	0.0106138	-198433	0	0.00958412	0.0104191	-197796	0	0.00933041	0.0110988	-197603	0	0.00963629	0.0106577	-198426	0	0.0093715	0.011271	-198210	0
0.9	0.00943854	0.0109975	-199043	0	0.0096188	0.0108898	-198459	0	0.00937864	0.0116489	-198133	0	0.00964456	0.0110627	-198812	0	0.00938091	0.0117503	-198475	0
1	0.00950318	0.011458	-199746	0	0.00974689	0.0116214	-199409	0	0.00951379	0.0124044	-198884	0	0.00968015	0.0115097	-199238	0	0.00942006	0.0122612	-198768	0
The largest log likelihood and Akaike weight is highlighted in red
